# Supplementary material for: Calorimetric and Dielectric Investigations of Epoxy-Based Nanocomposites with Halloysite Nanotubes as Nanofillers
Source: Polymers (Basel). 2021 May 18;13(10):1634. doi: 10.3390/polym13101634 (PMC8157573; doi:10.3390/polym13101634)
Supplement: Supplementary file 1 [file polymers-13-01634-s001.zip]

Archive with 1 entries (1 files):
- polymers-1211773-supplementary.pdf
